# Supplementary material for: Transcriptome Analysis Reveals Novel Insights into the Hyperaccumulator Phytolacca acinosa Roxb. Responses to Cadmium Stress
Source: Plants (Basel). 2024 Jan 18;13(2):297. doi: 10.3390/plants13020297 (PMC10819451; doi:10.3390/plants13020297)
Supplement: Supplementary file 1 [file plants-13-00297-s001.zip]

Archive with 1 entries (1 files):
- plants-2762271-supplementary.pdf
